# Supplementary material for: Short-Term Grape Consumption Diminishes UV-Induced Skin Erythema
Source: Antioxidants (Basel). 2022 Nov 30;11(12):2372. doi: 10.3390/antiox11122372 (PMC9774720; doi:10.3390/antiox11122372)
Supplement: Supplementary file 1 [file antioxidants-11-02372-s001.zip]

Archive with 1 entries (1 files):
- antioxidants-2046762-supplementary.pdf
